# Supplementary material for: Effects of Psychotropic Medications Taken by Pregnant Women on Newborn Medical Condition and Lactation Method
Source: Neuropsychopharmacol Rep. 2025 Jan 30;45(1):e70005. doi: 10.1002/npr2.70005 (PMC11781817; doi:10.1002/npr2.70005)
Supplement: Supplementary file 1 — Data S1. [file NPR2-45-e70005-s001.xlsx]

## Sheet: For demo 2014-2022 actual
Number	brithBW(g)	birthfloor(0: Obstetrics and gynecology ward, 1: Psychiatric ward)	C/S(0: non C/S, 1:C/S)	HDP(0: non HDP, 1:HDP)	GDM(0: non GDM, 1:GDM)	Age when consulting to neuropsychiatry (y.o.)	Weeks of pregnancy when consulting to neuropsychiatry (week)	Number of medicated cases by psychotropic drugs when birth(0: non medication, 1:medication)	Smoking(0: non smoking, 1:smoking, X: unknown)	Alcohol(0: non alcohol, 1:alcohol, X: unknown)	MethodBirth(1: Vaginal delivery, 2:C/S)	Gestational weeks at birth	Sex of children (0: male, 1: female)	Apgar 1min score	Apgar 5min score	Amissions to NICU (0: non, 1: NICU)	Feeding method (0: Breastfeeding, 1: Formula feeding)
1	3398	0	0	0	0	36	18	1	1	0	1	38	1	5	6	1	1
2	2268	0	1	0	0	39	36	0	2	0	2	38	1	8	9	1	1
3	2588	0	1	0	0	37	28	0	1	0	2	38	0	8	9	1	1
4	3158	0	1	0	0	38	25	0	1	0	2	38	1	8	9	1	1
5	2806	0	0	0	0	23	19	0	0	0	1	38	1	8	9	1	0
6	2704	0	0	0	0	34	13	0	0	0	1	39	0	8	9	1	1
7	2612	0	0	0	1	38	17	0	1	1	1	39	0	8	8	1	1
8	2360	1	1	0	0	19	14	0	2	0	2	37	1	8	9	1	1
10	2246	0	1	1	0	37	18	0	0	0	2	35	1	8	9	1	1
11	4052	0	1	0	0	24	28	0	0	0	2	35	1	8	9	1	0
12	2588	0	1	1	0	37	28	0	1	0	2	38	0	8	9	1	0
14	4115	0	1	0	0	24	26	0	1	0	2	39	0	8	9	0	1
15	2958	0	0	0	0	40	12	1	0	0	1	36	0	8	9	1	0
16	2780	0	1	0	0	30	31	1	0	0	2	38	1	8	9	0	1
17	2926	0	0	0	0	25	36	1	1	0	1	40	1	8	9	1	0
18	2414	1	1	0	0	38	32	0	1	0	2	37	0	7	8	1	0
19	2356	0	1	0	0	38	20	1	0	0	2	38	1	8	9	1	0
20	2506	0	1	0	0	31	8	0	0	0	2	39	1	8	9	1	0
21	2522	0	0	0	0	25	8	0	1	0	1	38	0	9	9	0	1
22	2590	0	1	0	0	35	33	1	0	0	2	37	1	8	9	1	1
23	2154	0	1	0	0	36	13	0	0	0	2	37	1	2	8	1	1
24	2396	0	0	0	0	32	27	0	0	0	1	39	1	8	9	1	1
25	2782	0	1	0	0	32	7	0	0	0	2	38	0	8	9	1	1
26	2630	0	1	0	0	31	39	1	0	0	2	39	1	8	9	0	1
27 (twin)	1690	0	1	0	0	33	30	0	0	0	2	33	0	8	9	1	1
	1650	0										33	0	8	9	1	1
28	2648	0	0	0	0	34	13	0	0	0	1	40	1	8	9	1	1
30 (wtin)	1914	0	1	0	0	27	32	0	0	0	2	34	0	7	9	1	1
	1812	0										34	1	8	9	1	1
31 (twin)	2346	1	1	0	0	31	21	0	0	0	2	38	0	8	9	0	0
	2218	0										38	0	8	9	0	0
32	2540	0	0	0	0	33	37	0	0	0	1	40	0	8	9	0	1
33	3030	0	0	0	0	25	38	0	1	0	1	38	1	8	9	0	1
34	3014	0	0	0	1	33	10	0	0	0	1	39	1	8	9	1	1
35	2965	0	1	0	0	24	22	0	2	0	2	38	1	8	9	0	1
37	3050	0	1	0	0	37	30	1	0	0	2	38	1	8	8	1	0
38	2870	0	0	0	0	24	16	0	0	0	1	39	0	8	9	0	1
40	2805	0	1	0	0	24	25	1	0	0	2	39	0	8	9	0	1
42	3280	0	1	0	0	29	23	1	2	2	2	38	1	8	9	1	1
43	2872	0	1	0	0	31	22	0	1	0	2	38	0	8	9	1	1
44	3465	0	0	0	0	26	33	0	0	0	1	38	0	8	9	0	1
46	2046	0	1	1	0	40	17	0	1	0	2	36	1	7	7	1	1
47	2908	0	0	0	0	27	15	0	0	0	1	40	0	8	9	1	1
49	1614	0	0	0	0	21	31	0	2	0	1	31	1	8	9	1	1
50	2580	0	1	0	0	34	8	0	0	0	2	37	1	8	9	0	1
51	2764	0	1	0	0	24	26	0	2	0	2	38	1	7	8	1	1
52	3636	0	0	0	0	38	13	1	2	0	1	40	0	8	9	1	1
53	2996	0	1	0	0	28	36	0	2	0	2	38	0	9	9	1	0
55	2894	0	1	0	1	40	25	0	1	0	2	39	0	8	9	1	1
56	3615	0	0	0	1	34	36	0	0	0	1	37	1	8	8	0	1
58	2720	0	1	0	0	27	25	1	0	0	2	38	1	8	9	0	1
59	3736	0	0	0	0	36	27	1	1	2	1	39	1	8	9	1	1
60	2222	0	0	0	0	28	23	0	0	0	1	36	0	8	9	1	0
61	2902	0	1	0	0	22	30	1	1	0	2	38	0	8	9	1	1
62	3380	0	1	0	0	33	35	1	1	0	2	38	1	8	9	0	1
63	3212	0	0	0	0	32	21	0	0	0	1	40	0	7	7	1	1
64	2728	0	1	0	0	40	34	0	X	X	2	36	0	8	9	1	1
66	2606	0	0	0	0	41	39	0	1	X	1	39	1	3	9	1	1
67	2996	0	1	0	0	36	10	0	2	2	2	38	1	7	9	1	1
68	3385	0	0	0	0	39	9	0	1	0	1	39	1	8	9	0	1
69	2596	0	1	0	0	31	24	1	0	0	2	38	1	7	9	1	0
70	2560	0	0	0	0	42	27	0	0	0	1	40	1	8	9	0	1
71	2890	0	1	0	0	34	8	0	0	0	2	37	1	8	9	1	0
72	2690	0	0	0	0	27	34	0	0	0	1	37	1	8	9	0	1
73	2720	0	0	0	0	20	35	0	X	X	1	38	1	8	9	1	0
74	3122	0	1	0	0	27	35	0	0	2	2	39	0	7	9	1	1
76	2120	0	0	0	0	34	9	0	0	0	1	34	0	1	6	1	1
77	2832	0	1	0	0	28	15	0	0	0	2	40	0	8	9	1	1
78	762	0	1	1	0	38	12	0	X	X	2	27	0	7	8	1	1
80	1310	0	1	0	0	41	25	1	0	0	2	32	1	7	8	1	1
81	3304	0	0	0	0	26	20	0	0	0	1	40	0	8	9	1	1
82	3230	0	0	0	1	35	8	1	2	0	1	40	0	7	8	1	1
83	3308	0	0	0	1	36	9	1	0	0	1	38	0	8	9	1	1
85	2346	0	0	1	1	23	14	0	X	X	1	39	1	8	9	1	0
86	3150	0	0	0	0	25	20	0	X	X	1	40	1	8	9	0	0
87	2584	0	0	0	0	30	29	0	0	0	1	39	1	8	9	1	0
88	2896	0	1	0	0	35	13	0	X	X	2	38	1	8	9	1	1
89	2824	0	0	0	0	25	12	0	0	0	1	35	0	7	9	1	1
90	3370	0	0	0	0	37	19	1	0	0	1	38	0	8	9	1	0
91	2942	0	0	0	0	33	13	1	0	2	1	39	0	8	9	1	1
92	2870	0	0	0	0	25	17	0	0	0	1	39	1	8	9	0	1
93	3330	0	0	0	0	33	16	0	2	0	1	40	0	8	9	1	1
94	3710	0	0	0	0	28	30	0	0	0	1	40	0	8	9	0	0
95	3415	0	0	0	0	32	23	0	0	0	1	39	0	8	9	0	1
96	3260	0	0	0	1	30	29	0	0	0	1	38	0	8	9	1	1
97	2708	0	0	0	0	29	10	0	1	2	1	37	0	8	9	1	1
98	3246	0	0	0	0	40	0	1	0	0	1	39	1	8	9	1	1
99	3392	0	0	0	0	41	28	1	2	0	1	40	0	8	9	1	1
100	2870	0	0	0	0	25	17	0	0	0	1	39	1	8	9	0	1
101	1958	0	0	1	0	39	31	0	0	0	1	38	1	7	8	1	1
102	3186	0	1	0	0	25	21	0	2	2	2	38	1	4	8	1	0
103	2690	0	0	0	1	43	10	0	1	0	1	41	1	8	9	1	0
104	2022	0	1	0	0	30	8	0	2	0	2	33	0	7	8	1	0
105	3952	0	1	1	0	43	13	0	0	2	2	40	0	8	9	1	1
106	2794	0	0	0	0	34	36	0	0	0	1	40	1	6	7	1	0
107	2946	0	1	0	0	30	30	0	0	0	2	38	1	8	9	1	0
108	2725	0	1	0	0	38	14	0	0	0	2	38	1	8	9	0	1
109	3064	0	0	0	0	24	28	0	0	0	1	41	0	8	9	1	1
110	2800	0	0	0	0	34	25	0	2	2	1	36	0	7	8	1	0
111	2946	0	1	1	0	28	20	1	2	2	2	38	0	8	9	1	0
112	2906	0	0	0	0	24	16	0	0	0	1	39	1	8	9	0	1
113	3628	0	1	0	0	37	11	1	0	0	2	41	1	8	9	1	1
114	2896	0	0	0	0	26	9	1	0	0	1	39	0	8	9	1	1
115	3180	0	0	0	0	32	11	1	0	0	1	39	1	8	9	1	1
116	3674	0	1	0	0	38	18	1	0	0	2	41	0	8	9	1	1
117	2042	0	0	0	0	39	34	0	2	0	1	38	1	8	9	1	1
118	3010	0	1	0	0	38	16	0	2	2	2	38	1	8	9	0	1
119	2362	0	1	0	0	42	18	1	0	0	2	33	0	8	9	1	1
120	3316	0	1	0	0	36	32	0	0	0	2	41	1	8	9	1	0
121	3174	0	1	0	0	29	12	0	0	0	2	38	1	8	9	1	1
122	3044	0	0	0	0	32	19	0	0	2	1	39	0	8	9	1	1
123	3670	0	1	0	0	19	39	0	X	X	2	39	1	3	9	0	1
124	3254	0	1	0	0	32	12	0	0	0	2	38	1	9	9	1	0
125	2620	0	1	0	0	37	12	1	X	X	2	38	1	8	9	1	0
126	3510	0	0	0	0	29	29	0	0	0	1	38	0	5	7	1	1
127	2590	1	0	0	0	28	25	0	0	0	1	37	0	8	9	1	0
128	3492	0	0	0	0	36	17	0	2	0	1	40	1	7	8	1	1
129	3456	0	0	0	0	27	13	1	0	0	1	38	1	7	9	1	1
130	2615	1	0	0	0	32	29	0	2	0	1	40	1	8	9	0	1
131	3116	0	0	0	0	22	14	1	0	2	1	39	1	6	8	1	1
132	3245	0	0	0	0	38	16	0	0	0	1	39	0	8	9	1	0
133	3038	0	0	0	0	35	11	0	2	0	1	40	0	8	9	1	1
134	2714	0	1	0	0	36	29	1	2	1	2	37	0	8	9	1	1
135	2934	0	0	0	0	33	25	1	1	2	1	40	0	8	9	1	0
136	2994	0	0	0	0	27	16	1	2	0	1	38	0	8	9	1	1
139	3415	0	0	0	0	32	23	0	0	0	1	39	0	8	9	0	1
143	3262	0	0	0	0	24	11	0	0	0	1	40	0	8	9	0	1
144	3260	0	0	0	1	31	29	0	0	0	1	38	0	8	9	1	1
146	2584	0	0	0	0	25	29	0	X	X	1	39	1	7	9	1	1
148	2994	0	0	0	0	27	16	0	2	0	1	38	0	8	9	1	1
149	2730	0	1	0	0	35	11	0	0	0	2	37	1	8	9	1	1
129	2996	0	1	0	0	38	16	1	0	0	2	38	1	7	9	1	1
130	3110	0	0	0	0	35	18	1	0	0	1	39	1	8	9	1	0
131	3132	0	0	0	0	21	20	1	0	0	1	40	1	8	9	1	0
132	2278	0	1	0	0	36	13	0	2	0	2	36	1	8	8	1	1
133	3235	0	0	0	0	23	26	0	0	0	1	41	0	8	9	0
134	3210	0	1	0	0	37	35	0	0	0	2	38	1	8	9	0	1
135	3638	0	1	1	0	22	13	0	0	0	2	38	0	8	9	1	1
136	3074	0	0	0	0	34	19	1	2	0	1	39	0	8	9	1	1
137	2825	0	0	0	0	30	13	1	0	0	1	39	1	8	9	0	1
138	3068	0	0	0	0	28	36	1	0	0	1	39	1	8	9	1	1
139	2470	0	0	0	0	26	17	1	0	0	1	38	0	8	9	1	1
140	2748	0	0	0	1	36	21	0	0	0	1	38	1	8	9	1	1
141	3276	0	0	0	0	33	10	0	0	0	1	39	1	8	8	1	1
142	4088	0	1	0	0	38	16	1	2	2	2	41	1	8	9	1	1
143	3146	0	0	0	0	28	18	1	2	0	1	41	1	8	9	0	1
144	2856	0	0	0	0	34	14	1	0	0	1	40	0	8	9	1	1
145	3030	0	1	0	0	42	29	1	2	2	2	37	1	5	9	1	1
146	3186	0	0	0	0	35	27	1	0	0	1	39	0	8	9	0	1
147	2514	0	0	0	0	36	32	0	2	0	1	36	0	8	9	1	1
148	2888	0	0	0	0	32	16	1	0	0	1	38	1	8	9	1	1
149	3936	0	0	0	0	25	21	1	0	0	1	41	0	5	9	1	1
150	2885	0	0	0	0	29	12	1	0	0	1	40	0	8	9	0	1
151	2972	0	0	0	0	28	38	1	0	0	1	39	1	8	9	1	1
152	2802	0	1	0	0	30	14	1	0	0	2	37	0	8	9	1	1
153	2948	0	0	0	0	33	13	1	0	0	1	40	0	8	9	1	1
154	3546	0	1	0	0	39	21	0	0	0	2	40	0	8	9	1	0
155	3008	0	0	0	0	36	20	0	0	0	1	40	1	8	9	0	1
156	3030	0	1	1	0	31	21	1	0	0	2	38	1	8	9	1	0
157	3120	0	0	0	0	24	24	1	1	2	1	39	1	8	9	0	0
158	2969	0	0	0	0	25	17	0	0	0	1	39	0	8	9	0	1
159	2720	0	0	0	0	30	29	0	0	0	1	38	1	8	9	0	1
160	2040	0	0	0	0	27	24	0	0	0	1	37	1	8	9	1	1
161	1406	0	1	0	0	21	22	0	0	0	2	30	1	3	7	1	0
162	2776	0	0	0	1	27	14	1	0	0	1	38	1	8	9	1	1
163	3285	0	1	0	0	34	20	0	0	0	2	38	0	8	9	0	1
164	2426	0	1	0	0	36	18	0	0	0	2	36	1	8	9	1	1
165	2576	0	0	0	0	29	11	0	0	0	1	38	1	8	9	0	0
166	3045	0	0	0	0	33	24	0	0	0	1	39	1	8	9	0	1
167	2866	0	0	0	0	30	17	1	0	0	1	39	1	8	9	1	0
168	3034	0	0	0	0	29	11	1	2	2	1	40	1	8	8	0	1
169	3102	0	0	0	0	34	32	0	0	0	1	39	1	8	9	1	1
170	3020	0	0	0	0	38	11	1	0	0	1	39	0	8	9	1	1
171	1938	0	1	0	0	34	24	0	0	0	2	37	1	8	9	1	1
172	3250	0	1	0	1	34	28	1	0	0	2	39	0	8	9	1	1
173	2714	0	0	0	0	27	26	0	0	0	1	36	0	8	8	1	1
174	2486	0	0	0	0	25	16	0	0	0	1	40	1	8	9	1	1
175	2698	0	1	0	0	32	12	1	0	0	2	38	1	8	9	1	1
176	3020	0	1	0	0	26	21	0	2	2	2	38	1	8	9	1	1
177	3172	0	0	0	0	33	22	1	0	0	1	39	0	8	8	1	1
178	2982	0	1	0	0	36	24	0	0	2	2	38	1	8	9	1	0
179	2320	0	1	1	0	34	12	1	0	0	2	36	0	8	9	1	0
180	3232	0	1	0	0	30	13	1	0	0	2	38	0	7	8	1	0
181	3160	0	1	0	0	22	18	0	2	0	2	40	1	8	9	1	1
182	1314	0	1	1	0	22	28	0	2	2	2	32	1	7	8	1	1
183	2654	0	0	0	0	29	13	1	0	2	1	39	1	7	8	1	1
184	2962	0	0	0	0	26	9	1	0	0	1	39	1	8	9	1	1
185	2780	0	1	0	0	36	12	0	0	0	2	39	0	7	9	1	1
186	2176	0	1	0	0	21	29	1	2	2	2	37	1	9	9	1	0
187	2310	0	0	0	0	26	10	0	2	2	1	37	1	8	9	1	0
188	2995	0	1	0	0	20	23	0	0	0	2	39	1	7	8	1	0
189	2815	0	1	1	0	32	16	0	2	0	2	38	0	8	9	1	1
190	3301	0	0	0	0	27	19	0	0	0	1	41	1	8	9	1	0
191	3214	1	0	0	0	43	31	1	0	0	1	40	0	4	8	1	0
192	3168	0	0	0	0	26	13	0	0	0	1	37	1	8	9	1	1
193	3828	0	0	0	0	34	34	1	2	2	1	39	0	8	9	1	1
194	2604	0	1	0	0	35	21	1	0	0	2	38	0	8	9	1	1
